# Supplementary material for: RBFOX1 Regulates Calcium Signaling and Enhances SERCA2 Translation
Source: Cells. 2025 May 1;14(9):664. doi: 10.3390/cells14090664 (PMC12072054; doi:10.3390/cells14090664)
Supplement: Supplementary file 1 [file cells-14-00664-s001.zip]

Archive with 1 entries (1 files):
- cells-3545102-supplementary.pdf
